# Supplementary material for: Mesenchymal stem/stromal cell therapy for COVID-19 pneumonia: potential mechanisms, current clinical evidence, and future perspectives
Source: Stem Cell Res Ther. 2022 Mar 24;13:124. doi: 10.1186/s13287-022-02810-6 (PMC8942612; doi:10.1186/s13287-022-02810-6)
Supplement: Supplementary file 1 — Additional file 1. Table S1. Clinical trials of cell-based therapies for COVID-19 patients registered in clinicaltrials.gov/. Table S2. Current outcomes of clinical trials of MSCs in COVID-19 treatment. [file 13287_2022_2810_MOESM1_ESM.xlsx]

## Sheet: Table S1
Table S1. Clinical trials of cell-based therapies for COVID-19 patients registered in clinicaltrials.gov
No.	Identifier	Cell source	Dose and route of administration	Patient Number	Patient population	Phase	Country	Study design	Primary endpoints	Status
1	NCT04348435	Allogeneic AT-MSCs	5 intravenous infusions of HB-adMSCs at 200 million cells/dose at weeks 0, 2, 6, 10, and 14	100	Risk of occupational exposure COVID 19. No signs or symptoms of COVID 19	Ⅱ	United States	Randomized, parallel assignment, quadruple masking	1. Number of patients that required hospitalization for COVID-19; 2. Number of patients that developed symptoms associated with COVID-19, such as fever, shortness of breath/difficulty breathing, and cough	Completed
2	NCT04355728	UC-MSCs	100E6 cells/infusion. Administered intravenously	24	COVID 19 ARDS	Ⅰ/Ⅱ	United States	Randomized, parallel Assignment, Triple masking	1. Incidence of pre-specified infusion associated Aes; 2. Incidence of SAEs	Completed
3	NCT04400032	UC-MSCs	Cumulative doses: 75 million, 150 million, 270 million MSCs	15	COVID 19 ARDS	Ⅰ/Ⅱ	Canada	Non-randomized, sequential assignment, open label	Number of patients with treatment-related adverse events as assessed by CTCAE v4.0	Completed
4	NCT04349631	Autologous AT-MSCs	5 intravenous infusions	56	Risk of occupational exposure to COVID 19. No signs or symptoms of COVID 19	Ⅱ	United States	Open label, single- center clinical trial	1. Number of patients that required hospitalization for COVID-19; 2. Number of patients that developed symptoms associated with COVID-19, such as fever, shortness of breath/difficulty breathing, and cough	Completed
5	NCT04392778	source not specified	Intravenous injection of 3E6 cells/kg IV at days 0, 3, and 6	30	COVID 19 pneumonia	Ⅰ/Ⅱ	Turkey	Randomized, double- blind, parallel assignment	Improvement of clinical symptoms related to Covid- 19 infection (fever, pneumonia, and shortness of breath)	Completed
6	NCT04473170	Autologous non- hematopoietic peripheral blood stem cells	Not Provided	146	COVID-19	Ⅰ/Ⅱ	United Arab Emirates	Randomized, parallel assignment, open label	1. Adverse reactions incidence; 2. Mortality rate within 28-days; 3. Time to clinical improvement on a seven- category ordinal scale	Completed
7	NCT04535856	DW-MSC	5-10E7 MSCs	9	COVID-19	Ⅰ	Indonesia	Randomized, parallel assignment, quadruple masking	Incidence of TEAE* in treatment group	Completed
8	NCT04288102	UC-MSCs	3 doses of UC-MSCs (4E7 cells per time) intravenously injected at days 0, 3, and 6	100	Severe COVID-19	Ⅱ	China	Randomized, parallel assignment, quadruple masking	Change in lesion proportion (%) of full lung volume from baseline to day 28	Completed
9	NCT04382547	Allogenic Pooled Olfactory Mucosa- derived MSCs	Not Provided	40	COVID-19 pneumonia	Ⅰ/Ⅱ	Belarus	Non-randomized, parallel assignment, open label	Number of cured patients	Completed
10	NCT04573270	UC-MSCs	Not Provided	40	COVID-19	Ⅰ	United States	Single group assignment	1. Survival rates; 2. Contraction rates	Completed
11	NCT04492501	Allogeneic BM-MSCs	2E6 cells/kg body weight	600	Hospitalized COVID 19	Not Applicable	Pakistan	Non-randomized, factorial assignment, open label	Survival	Completed
12	NCT04625738	WJ-MSCs	Day 0 (or 1): 1E6 MSC/kg (maximum 80.10^6 MSC); Day 3 (or 4): 0.5E6 MSC/kg (maximum 40. 10^6 MSC); Day 5 (or 6): 0.5E6 MSC/kg (maximum 40. 10^6 MSC)	30	COVID 19 ARDS	Ⅱ	Not Provided	Randomized, parallel assignment, quadruple masking	PaO2/FiO2 ratio	Completed
13	NCT04713878	Not Provided	1E6 MSC/kg at days 2 and 4	21	COVID-19 Pneumonia	Not Applicable	Turkey	Randomized, parallel assignment, open label	Change in clinical symptoms as respiratory distress or need for oxygen support, cytokine storm parameters, pulmonary functions, clinical symptoms	Completed
14	NCT03042143	UC-MSCs	4E8 Human UC-derived CD362 enriched MSCs	75	COVID 19 - ARDS	Ⅰ/Ⅱ	United Kingdom	Randomized, parallel assignment, quadruple masking	1. Oxygenation index; 2. Incidence of serious adverse events	Active, not recruiting
15	NCT04252118	UC-MSCs	Intravenous administration of 3E7 MSCs at Days 0, 3, and 6	20	COVID-19 Pneumonia	Ⅰ	China	Non-randomized, parallel assignment, open Label	1. Size of lesion area by chest radiograph or CT; 2. Side effects in the MSC treatment group	Recruiting
16	NCT04269525	UC-MSCs	3.3 E7 cells / 50 ml/bag, 3 bags each time. UC-MSCs were infused intravenously at days 1, 3, 5, and 7	16	COVID-19 Pneumonia	Ⅱ	China	Single group assignment	Oxygenation index	Recruiting
17	NCT04273646	UC-MSCs	Intravenous administration of 0.5E6 /kg at days 1, 3, 5, and 7	48	Severe COVID-19	/	China	Randomized, parallel assignment, open label	1. Pneumonia severity index; 2. Oxygenation index (PaO2/FiO2)	Not yet recruiting
18	NCT04299152	CB-MSCs	one treatment with the SCE therapy consisting of a single session of mononuclear cells (MNC) collection by apheresis of blood. The MNC product will be treated with the SCE, and followed by an infusion intravenously back to the patient.	20	COVID 19 patients	Ⅱ	Not Provided	Randomized, parallel assignment, two-arm, partially masked, single center clinical study	The number of Covid-19 patients who were unable to complete SCE therapy	Not yet recruiting
19	NCT04302519	DP-MSCs	Intravenous doses of dental mesenchymal stem cells was increased at days 1, 3, and 7 during the trial	24	Severe COVID-19	Earl y phase 1	China	Open, single center, single arm test design	Time of disappearance of ground-glass shadow in the lungs	Not yet recruiting
20	NCT04313322	WJ-MSC	IV doses of WJ-MSCs consisting of 1E6/kg	5	COVID-19	Ⅰ	Jordan	Single group assignment	1. Improvement of clinical symptoms including duration of fever, respiratory destress, pneumonia, cough, sneezing, diarrhea; 2. Side effects measured by chest readiograph. Negative results of real-time PCR of viral RNA	Recruiting
21	NCT04315987	Nesta Cell	2E7 cells will be administered intravenously at days 1, 3, 5, and 7	90	COVID 19 pneumonia	Ⅱ	Brazil	Randomized, parallel assignment, quadruple masking	Change in clinical condition (WHO ordinal scale) at day 10	Not yet recruiting
22	NCT04331613	ESC-MSCs (CAStem)	A dose-escalation with 3 cohorts with 3 patients/cohort who received doses of 3, 5 or 10 E6 cells/kg	9	COVID 19 ARDS	Ⅰ/Ⅱ	China	Single group assignment	1. ADs and SAEs; 2. Changes in results from lung imaging examinations	Recruiting
23	NCT04333368	WJ-MSC	1E6 MSCs intravenously injected at days 1, 3, and 5	47	COVID 19 - ARDS	Ⅰ/Ⅱ	France	Randomized, parallel assignment, triple masking	Respiratory efficacy evaluated by an increase in the PaO2/FiO2 ratio from baseline to day 7	Active, not recruiting
24	NCT04336254	Allogeneic DP-MSCs	Intravenous injection of 3E7 human DP-MSC solution (30 ml) on days 1, 4, and 7	20	Severe COVID-19	Ⅰ/Ⅱ	China	Single-center, prospective, randomized clinical trial	Time to clinical improvement	Recruiting
25	NCT04339660	DP-MSCs	One time intravenous injection of 3E7 MSCs. Depending on the condition of the need, MSCs are to be given again at an interval of 1 week	30	COVID-19 pneumonia	Ⅰ/Ⅱ	China	Randomized, parallel assignment, triple masking	1. The immune function (TNF-α , IL-1β, IL-6, TGF-β, IL-8, PCT, CRP); 2. Blood oxygen saturation	Recruiting
26	NCT04345601	Autologous BM-MSCs	1E8 MSCs for 2 times	30	COVID 19 ARDS	Ⅰ/Ⅱ	United States	Randomized, parallel assignment, open label	1. Treatment-related serious AEs; 2. Change in clinical status at day 14	Recruiting
27	NCT04346368	Allogeneic BM-MSCs	Intravenous administration of 1E6 /kg body at day 1	20	Severe COVID-19	Ⅰ/Ⅱ	China	Randomized, parallel assignment, single masking	1. Changes in oxygenation index; 2. Side effects in the BM-MSC treatment group	Not yet recruiting
28	NCT04352803	Autologous AT-MSCs	0.5E6 cells/kg/dose	20	Hospitalized COVID 19	Ⅰ	Not provided	Non-randomized, sequential assignment, open label	1. Incidence of unexpected AEs; 2. Frequency of progression to mechanical ventilation; 3. Changes in length of mechanical ventilation; 4. Changes in length of weaning of mechanical ventilation; 5. Changes in length of hospital stay; 6. Changes in mortality rate	Not yet recruiting
29	NCT04361942	not specified	Intravenous injection of 1E6 cells/kg diluted in 100 ml saline	24	COVID 19 pneumonia in ICU	Ⅱ	Spain	Randomized, parallel assignment, triple masking	1. Proportion of patients who have achieved withdrawal of invasive mechanical ventilation; 2. Mortality rate	Recruiting
30	NCT04362189	Allogeneic AT-MSCs	4 intravenous infusions of HB-adMSCs at 1E6 cells/dose at days 0, 3, 7, and 10	100	COVID-19	Ⅱ	United States	Randomized, parallel assignment, quadruple masking	1. The immune function (TNF-α, IL-1β, IL-6, TGF-β, IL-8, PCT, CRP); 2. Change in oxygenation from baseline; 3. Time to return to room air	Active, not recruiting
31	NCT04366063	not specified	(1) Intravenous injection of two doses of MSCs 1E8, at days 0 and 2; Intravenous infusion of two doses of MSCs 1E8 at days 0 and 2 plus two doses of extracellular vesicles (EVs) at days 4 and 6	60	COVID 19 ARDS	Ⅱ/ Ⅲ	Iran, Islamic Republic of	Randomized, parallel assignment, open label	1. Aes 2. Blood oxygen saturation	Recruiting
32	NCT04366323	Allogeneic AT-MSCs	2 doses of 80E6 cells	26	COVID 19 pneumonia	Ⅰ/Ⅱ	Spain	Randomized, parallel assignment, open label	1. Adverse event rate (12 months); 2. Survival rate (day 28)	Active, not recruiting
33	NCT04367077	Allogeneic BM-MSCs (Multistem)	Not Provided	400	COVID 19 ARDS	Ⅱ/ Ⅲ	United States	Randomized, sequential assignment, open label	1. Ventilator-free Days; 2. Safety and tolerability as measured by the incidence of treatment-emergent AEs as assessed by CTCAE v5.0	Recruiting
34	NCT04371393	BM-MSCs (Remeste mcel-L)	2E6 MSC/kg body weight. administered twice during the first week, with the second infusion at day 4	223	COVID-19 ARDS	Ⅲ	United States	Randomized, parallel assignment, triple masking	Number of all-cause mortality within 30 days of randomization	Active, not recruiting
35	NCT04371601	UC-MSCs	1E6/Kg body weight/time, once every 4 days for a total of 4 times	60	COVID 19 pneumonia	I	China	Randomized, parallel assignment, open label	Changes in oxygenation index (PaO2/FiO2), blood gas test	Active, not recruiting
36	NCT04377334	Allogeneic BM-MSCs	Not specified	40	COVID 19 ARDS	Ⅱ	Germany	Randomized, parallel assignment, open label	lung injury score	Not yet recruiting
37	NCT04389450	Allogeneic PL-MSCs	Not Provided	140	COVID 19 ARDS	Ⅱ	United States	Randomized, parallel assignment, quadruple masking	Number of ventilator free days	Active, not recruiting
38	NCT04390139	WJ-MSCs	2 infusions of 1E6cells/Kg will be administered intravenously at days 1 and 3	30	COVID 19 moderate ARDS	Ⅰ/Ⅱ	Spain	Randomized, parallel assignment, quadruple masking	All-cause mortality at day 28	Recruiting
39	NCT04390152	WJ-MSCs	Intravenous infusion of MSCs, 5E7/doses, two doses	40	COVID 19 ARDS	Ⅰ/Ⅱ	Colombia	Randomized, parallel assignment, quadruple masking	Evaluation of efficacy of WJ-MSC defined by mortality at day 28 of treatment	Recruiting
40	NCT04397796	Allogeneic BM-MSCs	Not Provided	45	COVID-19 Requiring Mechanical Ventilation	Ⅰb	United States	Randomized, parallel assignment, quadruple masking	1. Incidence of Aes; 2. Mortality; 3. Death; 4. Number of ventilator-free days	Active, not recruiting
41	NCT04398303	UC-MSCs	1E6 cells/kg body weight in 100 ml in conditioned media	70	moderate to severe COVID-19 related pneumonia	Ⅰ/Ⅱ	Not Provided	Part 1: an open-label study of 10 subjects; Part 2: a randomized, blinded, placebo-controlled study of 60 patients	Mortality at day 30	Not yet recruiting
42	NCT04399889	UC-MSCs	Not Provided	30	COVID19 ARDS	Ⅰ/Ⅱ	United States	Single group assignment	Safety of the investigational product	Recruiting
43	NCT04416139	UC-MSCs	A single dose of 1E6 cells/kg	10	COVID 19 ARDS	Ⅱ	Mexico	Non-randomized, parallel assignment, open label	1. Functional respiratory changes: PaO2 / FiO2 ratio; 2. Clinical cardiac changes: heart rate per minute; 3. Clinical respiratory changes: respiratory rate per minute; 4. Changes in body temperature	Recruiting
44	NCT04428801	Autologous AT-MSCs	Intravenous infusions of 3 doses of 2E8 cells every 3 days	200	COVID-19	Ⅱ	Not Provided	Randomized, parallel assignment, double masking	1. AEs and SAEs; 2. COVID-19 incidence rates in both the study and control groups	Not yet recruiting
45	NCT04429763	UC-MSCs	A single dose of 1E6 cells/kg	30	Severe COVID-19 pneumonia	Ⅱ	Not Provided	Randomized, parallel assignment, triple masking	Clinical deterioration or death	Not yet recruiting
46	NCT04437823	UC-MSCs	5 E5 UC-MSCs per Kg body weight delivered via peripheral intravenous infusion at days 1, 3, and 5	20	moderate to severe COVID-19 symptoms	Ⅱ	Pakistan	Randomized, parallel assignment, open label	1. Safety and efficacy assessment of infusion associated Aes; 2. Chest radiograph or chest CT scan	Recruiting
47	NCT04444271	Allogeneic BM-MSCs	2 E6 cells/kg will be administered at days 1 and 7	20	Moderate to Severe COVID-19	Ⅱ	Pakistan	Randomized, parallel assignment, open label	Assessment of overall survival at 30 days post intervention	Recruiting
48	NCT04445220	Allogeneic human MSCs and an FDA-approved plasmaph eresis device	SBI-101 device containing 250 million MSCs; SBI-101 device containing 750 million MSCs	22	COVID-19 patients with acute kidney injury receiving renal replacement therapy	Ⅰ/Ⅱ	United States	Randomized, parallel assignment, quadruple masking	Safety and tolerability as measured by incidence of IP-related SAEs	Recruiting
49	NCT04445454	BM-MSC	3 infusions of (1.5)-3.0 x106/kg BM-MSC (from the same donor) at 3-4 day interval	20	Severe Covid-19	Ⅰ/Ⅱ	Belgium	Single Group Assignment	Infusion toxicity; incidence of infections and thrombo-embolic events; the percentage of patients requiring mechanical ventilation; the vital status	Recruiting
50	NCT04447833	Allogeneic BM-MSCs	First three patients receive a single dose of 1E6 MSC/kg dose, next six patients receive a single dose of 2E6 MSC/kg	7	COVID 19 ARDS	Ⅰ	Sweden	Single group assignment	The incidence of pre-specified treatment related to AEs of interest	Active, not recruiting
51	NCT04452097	UC-MSCs	A single intravenous infusion at the dose of 0.5E6, 1.0E6, or 1.5E6 cells/kg	39	Severe COVID-19 Pneumonia With Moderate to Severe ARDS	Ⅰ/Ⅱ	Not Provided	Non-randomized, sequential assignment, open label	1. Incidence of infusion- related AEs; 2. Incidence of any treatment-emergent AEs and SAEs	Not yet recruiting
52	NCT04456361	UC-MSCs	1E8 cells	9	COVID 19 ARDS	I	Mexico	Single group assignment	Oxygen saturation	Active, not recruiting
53	NCT04457609	UC-MSCs	1E6 UC-MSCs/kg	40	Critically-ill COVID-19 Patients	Ⅰ	Indonesia	Randomized, parallel assignment, triple masking	1. Clinical improvement: Presence of dyspnea; 2. Clinical improvement: presence of sputum; 3. Clinical improvement: fever; 4. Clinical improvement: ventilation status, blood pressure, respiratory rate, oxygen saturation	Recruiting
54	NCT04461925	PL-MSCs	1E6 cells/kg/time, once every 3 days for a total of 3 times at days 1, 4, and 7	30	COVID-19 pneumonia	Ⅰ/Ⅱ	Ukraine	Non-randomized, parallel assignment, open label	1. Changes in oxygenation index PaO2/FiO2, most conveniently the P/F ratio; 2. Changes in length of hospital stay; 3. Changes in mortality rate	Recruiting
55	NCT04466098	source not specified	3E8 MSCs approximately 48 hours apart	9	COVID 19 ARDS	Ⅱ	United States	Randomized, parallel assignment, triple masking	Incidence of grade 3-5 infusion-related toxicities and predefined hemodynamic or respiratory AEs related to the MSC infusion	Active, not recruiting
56	NCT04467047	Allogenic MSCs	Intravenous injection of 1*10E6 MSCs/kg body weight	10	COVID-19	Ⅰ	Not Provided	Single group assignment	Assessment of overall survival at day 30 post intervention	Not yet recruiting
57	NCT04486001	Allogeneic AT-MSCs	Not Provided	20	COVID-19	Ⅰ	United States	Single group assignment	Frequency of all AEs, infusion-related serious AEs, serious AEs	Recruiting
58	NCT04490486	UC-MSCs	100E6 UCMSCs/dose, 2 doses at days 0 and 3	21	COVID-19 acute pulmonary inflammation	Ⅰ	United States	Randomized, parallel assignment, double masking	Percent of patients with treatment related serious adverse events	Not yet recruiting
59	NCT04494386	UC-MSCs	A single dose (one infusion) or repeated dose regimen (100 million cells per dose) (two infusions separated by 48-hour interval)	60	COVID 19 ARDS	Ⅰ/Ⅱ	United States	Randomized, parallel assignment, triple masking	1. Incidence of dose limiting toxicity; 2. Incidence of dose limiting toxicity, suspected adverse reaction, or serious adverse event; 3. Treatment-emergent AEs and SAEs up to 1- & 12-month follow-up	Recruiting
60	NCT04522986	Allogeneic AT-MSCs	1E8 cells were intravenously administered once a week with a total of four times	6	Covid19 severe pneumonia	Ⅰ	Japan	Single group assignment	Safety: adverse event	Completed
61	NCT04524962	Descartes-30	Not Provided	30	COVID 19 ARDS	Ⅰ/Ⅱ	United States	Single group assignment	Safety of descartes-30 in patients with moderate-to- severe ARDS	Recruiting
62	NCT04525378	Not Provided	2.5-10E7 MSCs	20	COVID 19 ARDS	Ⅰ	Brazil	Randomized, parallel assignment, open label	Intrahospital mortality	Recruiting
63	NCT04527224	Allogeneic AT-MSCs	Not Provided	10	Covid19 pneumonia	Ⅰ/Ⅱ	Not Provided	Single group assignment	1. Treatment related AEs; 2. Number of patients with treatment related abnormal variations of vital signs, physical examination and laboratory test results	Not yet recruiting
64	NCT04537351	iPSC-MSC (Cymerus)	2 E6 Cymerus MSCs/kg on day 1, 3	24	COVID 19 ARDS	Ⅰ/Ⅱ	Australia	Randomized, parallel assignment, open label	Trend in trajectory of PaO2/FiO2 ratio	Recruiting
65	NCT04565665	UCB-MSCs	Not Provided	70	COVID 19 ARDS	Ⅰ/Ⅱ	United States	Randomized, parallel assignment, open label	1. Incidence of composite SAEs; 2. Patients alive without grade 3 and 4 of infusion-related toxicity; 3. Patients alive with grade 3 or 4 infusion-related toxicity; 4. Patients not alive	Recruiting
66	NCT04611256	Allogeneic AT-MSCs	Two intravenous infusions of 1E6 cells/kg at days 1 and 3	20	Covid19 with moderate to severe acute respiratory insufficiency	Ⅰ	Mexico	Randomized, parallel assignment, open label	1. Change in arterial oxygen saturation from baseline; 2. Number of days to clinical improvement	Recruiting
67	NCT04614025	Allogeneic PL-MSCs	300 million cells/single dose	40	COVID 19 ARDS	Ⅱ	Germany, Israel	Randomized, parallel assignment, open label	Number of ventilator-free days	Active, not recruiting
68	NCT04615429	Not Provided	1E6 MSC/kg	20	COVID 19 ARDS	Ⅱ	Spain	Randomized, parallel assignment, double masking	Change in the PaO2/FiO2 ratio from baseline to day 7 of treatment	Recruiting
69	NCT04629105	Longever on MSCs	3 doses of 100 million at days 0, 3, and 6	70	COVID-19	Ⅰ	United States	Randomized, parallel assignment, double masking	1. Incidence of treatment-emergent related SAEs; 2. Number of patients with abnormal clinical significant laboratory values in hematology; 3. Number of patients with changes in echocardiography overall assessment; 4. Time to recovery of SpO2; 5. Number of patients with abnormal clinical significant lab values in the blood testing and the urinalysis	Recruiting
70	NCT04780685	Allogeneic BM-MSCs	Not Provided	40	COVID 19 ARDS	Ⅱ	United States	Randomized, parallel assignment, quadruple masking	Number of patients alive at day 14 post treatment	Recruiting
71	NCT04865107	UC-MSCs	3 daily doses of up to 90 million cells/unit dose (cumulative dose of up to 270 million UC-MSCs)	54	COVID-19 ARDS	Ⅱ	Canada	Randomized, parallel assignment, quadruple masking	Number of days free of oxygen by NIV/HFNC or mechanical ventilation at day 28	Recruiting
72	NCT04869397	WJ-MSC	A dose at a concentration of 2 × 107 cells/ml	48	Covid19	Ⅱ	Canada	Randomized, parallel assignment, double Masking	Rate of use of mechanical ventilation (i.e., need for intubation) or death	Recruiting
73	NCT04896853	WJ-MSCs	Patients 1-3: a single dose of 25 million cells; patients 4-6: 100 million cells; and patients 7-9: 200 million cells	9	COVID-19 ARDS	Ⅰ	Sweden	Single group assignment	Safety and tolerance of a single infusion of ProTrans® Effect of ProTrans®-MSC on patient clinical status, including mortality	Recruiting
74	NCT04903327; NCT04905836	Allogeneic AT-MSC	Intravenous infusions of COVI-MSCs (two vials or a total of ≈ 30 million cells) at days 0, 2, and 4	100	COVID-19 with ARDS	Ⅱ	Not Provided	Randomized, parallel assignment, quadruple masking	All-cause mortality rate at day 28	Recruiting
Some of the clinical trials under withdrawn or suspend were deleted and not listed in Table S1

## Sheet: Table S2
Table S2. Current out+A1:G9comes of clinical trials of MSCs in COVID-19 treatment
Investigator	Region	Research organizations/companies	Source	Dosage/Administration	Conditions	Sample size (T/C)	Study design	Main findings
Shi L et al. [107]	China	National Clinical Research Center for Infectious	UC	4E7 cells each time; at days 0, 3, and 6	COVID-19 severely ill patients	101 (65/35)	Phase 2, multi- center, randomized, double-blind, placebo- controlled trial	There were no significant differences in AEs between the MSC and placebo groups. All AEs were unrelated to MSC infusion. MSC treatment significantly reduced the proportions of solid component lesion volume, improved the whole lung lesion volume from baseline to day 28, and increased aerobic capacity and endurance measured by the 6-MWT compared to the placebo.
Lanzoni G et al. [104]	USA	Diabetes Research Institute, Cell Transplant Center, University of Miami Miller School of Medicine	UC	(10±2) E7 cells each time; at days 0 and 3	COVID-19 ARDS	24 (12/12)	Phase 2, double-blind, phase 1/2a, randomized, controlled trial	No difference was observed between the two groups in infusion-associated AEs. No SAEs related to MSC infusions were observed. MSC infusions were associated with significantly improved patient survival, SAE-free survival, and time to recovery, while they were also associated with a decreased level of inflammatory cytokines.
Dilogo IH et al. [105]	Indonesia	Stem Cell Medical Technology IntegratedService Unit, Cipto Mangunkusumo CentralHospital,	UC	1E6 cells/kg; single dose	COVID-19 Critically ill patients	40 (20/20)	Phase 2, double‐blind, multicentered,randomized controlled trial	No AEs were reported. The MSC group had a significantly higher survival rate than the control group and MSC infusion remarkably decreased IL-6 levels in the recovered patients.
Meng F et al. [106]	China	Department of Infectious Diseases, Fifth Medical Center of Chinese PLA General Hospital, National Clinical Research Center for Infectious Diseases	UC	3E7 cells each time; at days 0, 3, and 6	COVID-19 moderate and severe patients	18 (9/9)	Phase 1, controlled, open label	No SAEs associated with MSC infusion were observed. All patients recovered and were discharged. The MSC group significantly decreased the levels of serum IL-6, increased the percentage of inspired oxygen ratio, and facilitated the absorption of lung lesions.
Xu X et al. [102]	China	State Key Laboratory for Diagnosis and Treatment of Infectious Diseases, National Clinical Research Center for Infectious Diseases, Collaborative Innovation Center for Diagnosis and Treatment of Infectious Diseases, The First Affiliated Hospital, College of Medicine, Zhejiang University	MB	3E7 cells each time; at days 1, 3, and 5	COVID-19 severe and critically ill patients	44 (26/18)	Phase 1 multicenter, open‐label, nonrandomized, parallel‐ controlled exploratory trial	The incidence of most AEs did not differ between two groups. Patients in the MSC group showed a significantly lower mortality rate. MSC infusion at days 1, 3 and 5 significantly ameliorated dyspnea and improved SpO2 and chest imaging results.
Leng Z et al. [96]	China	School of Life Sciences, Shanghai University	UC	1E6 cells/kg; single dose	COVID-19 moderate, severe and critically ill patients	10 (7:1 critical, 4 severe, 2 moderate/3 severe)	Phase 1, open label, parallel‐controlled pilot trial	No acute or allergic reactions, no delayed hypersensitivity, and no secondary infections were observed in the treatment group. The pulmonary function and symptoms of these seven MSC-treated patients were significantly improved in 2 days after MSC treatment. Among them, two common and one severe patients were recovered and discharged in 10 days after treatment.
Shu L et al. [97]	China	Department of Respiratory Medicine, Sir Run Run Hospital, Nanjing Medical University	UC	2E6 cells/kg; single dose	COVID-19 severe patients	41 (12/29)	Phase 1, single- center, open-label, individually randomized, controlled trial	MSC treatment showed no AEs (such as rash, allergic reaction, and febrile reaction after infusion). All 12 MSC-infusion patients were discharged with no invasive ventilation needed. The incidence of progression from severe to critical illness and the 28-day mortality rate were 0, while four patients in the control group deteriorated to critical illness and received invasive ventilation. Three of …
Adas G et al. [108]	Turkey	Istinye University, Center for Stem Cell and Tissue Engineering Research & Practice,	WJ	3E6 cells/kg each time; at days 0, 3, and 6	COVID-19 moderate and critically ill patients	30 (10 critical/20:10 moderate, 10 critical)	Phase 1, interventional, prospective, three- parallel armed trial (partial randomized)	No AEs or SAEs related to the MSC therapy were observed. The mortality rate (30%) in the MSC group was found to be significantly lower than in the control group (60%). The levels of serum ferritin, fibrinogen and CRP in MSC group were significantly lower than the control group.
N OE et al. [100]	Turkey	Geneis, Genetic System Solutions	UC	1-2E6 cells/kg; single dose	COVID-19 severe and critically ill patients	210: 99 critical, 111severe	Phase 1, multi-center, parallel armed trial	MSC treatment group had a significantly higher survival rate before intubation. UC-MSC therapy improved the SaO2 parameter, restored oxygenation, and suppressed CSS in severe COVID-19 patients.
Guo Z et al. [98]	China	Department of Cardiology, Xinqiao Hospital of Army Medical University,	UC	1E6 cells/kg; single dose	COVID-19 severe and critically ill patients	31	Phase 1 , single-armed, open-label trial	No AEs were attributed to intravenous MSC infusion. MSC therapy restored oxygenation and suppressed CSS in severe COVID-19 patients.
Wu J et al. [103]	China	Department of National Stem Cell Resource Center, Institute of Zoology, Chinese Academy of Sciences,	hESC- IMRCs	3E6 cells/kg; 1~3 doses	COVID-19 pulmonary fibrosis patients	27	Phase 1	No MSC treatment-related AEs or abnormal responses were observed. No tumor markers were detected in the serum of MSC-treated patients. hESC‐IMRC treatment improved many clinical symptoms within a short period of time.
Chen X et al. [109]	China	Department of Emergency, Characteristic Medical Center of People's Armed Police Force	MSC	1E6 cells/kg; 1~3 doses	COVID-19 severe patients	25	Case series/ retrospective study	Three cases experienced treatment-related side effects, specifically liver dysfunction, heart failure, and allergic rash. MSC treatment significantly improved effectiveness, serum levels of LAC, cTnT, and CK-MB.
Feng Y et al. [110]	China	Department of Critical Care Medicine, Zhongnan Hospital of Wuhan University,	UC	1E8 cells each time; 4 doses, with a one-day interval	COVID-19 severe and critical patients	17: 9 severe, 7 critical	Pilot study	Two SAEs were identified and were not considered to be correlated with UC-MSCs transplantation. UC-MSCs treatment was safe in severe and critically severe COVID-19 patients with pneumonia and associated with clinical benefit and changes in inflammatory and immune reactions.
Sánchez-Guijo F et al. [101]	Spain	Cell Therapy Area, Hematology Department, IBSAL-Hospital Universitario de Salamanca, Universidad de Salamanca	AD	1E6 cells/kg; 1~3 doses	COVID-19 patients under invasive mechanical ventilation	13	Proof of concept study	No AEs were related to cell therapy. With a median follow-up of 16 days (IQR 9 days) after the first dose, clinical improvement was observed in nine patients (70%). MSC treatment decreased inflammatory parameters (reduction in CRP, IL-6, ferritin, LDH, and d-dimer) and increased lymphocytes, particularly in those patients with clinical improvement.
Kesari S et al. [119]	USA	Pacific Neuroscience Institute and Providence Saint John's Health Center	BM	1E8 cells i.v. for 5 emergency use, rest: 5E7 cells, at days 0 and 5	COVID-19 severe and critical patients	14:9 emergency use, 5 expanded us	Case series	No AEs associated with MSC treatment were observed. MSC treatment improved PaO2/FiO2 and findings by radiographic examination. Overall survival was favorable in the MSC treatment group: 92.9% cases survived 7 days post-treatment and 64.3% were alive at 30 days.
Hashemian SR et al. [111]	Iran	Chronic Respiratory Diseases Research Center (CRDRC), National Research Institute of Tuberculosis and Lung Diseases (NRITLD), Shahid Beheshti University of Medical Sciences	UC/PL	2E8 cells each time; 3 doses every other day	COVID-19 ARDS	11	Case series	No SAEs were reported 24–48 h after the cell infusions. Reduced dyspnea and increased SpO2 were observed within 48–96 h after the first infusion in seven patients. Significant reductions in levels of serum tumor necrosis factor-alpha (TNF-α; P < 0.01), IL-8 (P < 0.05), and CRP (P < 0.01) were seen in all six survivors treated with MSCs.
Mazzeo A et al. [112]	Brazil	Celltrovet-Células Tronco Veterinárias	MSC	1E6 cells/kg; single dose	COVID-19 ARDS	10	Case series	No treatment-related AEs were observed. MSC treatment significantly improved symptoms, reduced chest infiltration, decreased proinflammatory cytokines (TNF-α), increased peripheral lymphocyte counts (CD4+ T cells and dendritic cells, and elevated circulating levels of anti-inflammatory genes and trophic factors.
Saleh M et al. [113]	Iran	Department of Applied Cell Sciences, School of Advanced Technologies in Medicine, Tehran University of Medical Sciences	WJ	1.5E8 cells each time; at days 0, 3, and 6	COVID-19 severe patients	5	Single-armed, open-label, single- center pilot trial	No serious complications associated with MSC treatment were observed. Only one patient had a slight post-injection headache that disappeared without any special management after half an hour. MSC treatment increased the circulating levels of IL-10 and SDF-1, but decreased the circulating levels of VEGF, TGF-β, IFN-γ, IL-6, and TNFα. MSC treatment also improved the total score of zonal involvement…
Tang L et al. [114]	China	State Key Laboratory for Diagnosis and Treatment of Infectious Diseases, National Clinical Research Center for Infectious Diseases, Collaborative Innovation Center for Diagnosis and Treatment of Infectious Diseases, The First Affiliated Hospital, College of Medicine, Zhejiang University	MB	1E6 cells each time; 3 doses, with a 1~3 day interval	COVID-19 severe patients	2	Case report	No treatment-related AEs were observed. MSC treatment increased the circulating levels of CD4 and lymphocytes and decreased the circulating levels of IL-6 and CRP. MSC treatment gradually decreased the fraction of FiO2 of these two patients but improved SaO2 and PO2 and facilitated absorption of bilateral lung exudate lesions.
Liang B et al. [95]	China	Yunnan Key Laboratory for Basic Research on Bone and Joint Diseases & Yunnan Stem Cell Translational Research Center	UC	5E7 cells each time; 3 doses, with a 3-day interval	COVID-19 severe patients	1	Case report	No transfusion-related AEs were observed. After treatment, most of the laboratory indexes and CT image results showed remission of the inflammation. The patient was subsequently transferred out of the ICU.
Peng H et al. [115]	China	Medical Rehabilitation Center, Loudi Central Hospital	UC	1E6 cells/kg; 3 doses	COVID-19 severe patients	1	Case report	No infusion-related AEs were observed. MSC treatment improved lung diffusion and function, increased oxygenation index, PaO2 and absolute lymphocyte count, and decreased absolute neutrophils count and IL-6 levels.
Liang S et al. [116]	China	Yunnan Key Laboratory for Basic Research on Bone and Joint Diseases & Yunnan Stem Cell Translational Research Center	UC	5E7 cells each time; 3 doses, with a 3-day interval	COVID-19 severe patients	1	Case report	No transplantation-related AEs were observed. MSC treatment improved clinical indexes and symptoms and increased counts of the CD3+ T cell, CD4+ T cell, and CD8+ T cell.
Zhang Y et al. [117]	China	Department of Central Laboratory, Liaocheng People's Hospital	UC	1E6 cells/kg; single dose	COVID-19	1	Case report	No treatment-related AEs were observed. MSC treatment improved symptoms and pulmonary function, increased lymphocyte subsets, decreased the circulating levels of IL-6, TNF-α, and CRP, and improved safety and efficiency.
* Abbreviation: AE: adverse events; SAE: severe adverse events; BM: bone marrow; AT: adipose tissue; UC: umbilical cord; WJ: Wharton's Jelly; MB: PL: placenta; UCB: umbilical cord blood.
